# Supplementary material for: Strategic Decoy Peptides Interfere with MSI1/AGO2 Interaction to Elicit Tumor Suppression Effects
Source: Cancers (Basel). 2022 Jan 20;14(3):505. doi: 10.3390/cancers14030505 (PMC8833744; doi:10.3390/cancers14030505)
Supplement: Supplementary file 1 [file cancers-14-00505-s001.zip]

Archive with 1 entries (1 files):
- cancers-1489371-supplementary.pdf
